# Supplementary material for: Exploring the Regulation of Cytochrome P450 in SH-SY5Y Cells: Implications for the Onset of Neurodegenerative Diseases
Source: Int J Mol Sci. 2024 Jul 6;25(13):7439. doi: 10.3390/ijms25137439 (PMC11242626; doi:10.3390/ijms25137439)
Supplement: Supplementary file 1 [file ijms-25-07439-s001.zip]

Archive with 1 entries (1 files):
- ijms-2950327-supplementary.pdf
